# Supplementary material for: Anti-Obesity Effects of Matoa (Pometia pinnata) Fruit Peel Powder in High-Fat Diet-Fed Rats
Source: Molecules. 2021 Nov 7;26(21):6733. doi: 10.3390/molecules26216733 (PMC8588254; doi:10.3390/molecules26216733)
Supplement: Supplementary file 1 [file molecules-26-06733-s001.zip]

Archive with 2 entries (2 files):
- Figure S1_20211011.pptx
- Figure S2_20211011.pdf
